# Supplementary material for: The Use of Branching Agents in the Synthesis of PBAT
Source: Polymers (Basel). 2022 Apr 22;14(9):1720. doi: 10.3390/polym14091720 (PMC9100140; doi:10.3390/polym14091720)
Supplement: Supplementary file 1 [file polymers-14-01720-s001.zip]

Archive with 1 entries (1 files):
- polymers-1656489-supplementary.pdf
